# Supplementary material for: Fabrication, Potentiometric Characterization, and Application of Screen-Printed RuO2 pH Electrodes for Water Quality Testing
Source: Sensors (Basel). 2021 Aug 10;21(16):5399. doi: 10.3390/s21165399 (PMC8401146; doi:10.3390/s21165399)
Supplement: Supplementary file 1 [file sensors-21-05399-s001.zip]

Archive with 1 entries (1 files):
- sensors-1323077-supplementary.pdf
